# Supplementary material for: Development of National Antimicrobial Intravenous-to-Oral Switch Criteria and Decision Aid
Source: J Clin Med. 2023 Mar 7;12(6):2086. doi: 10.3390/jcm12062086 (PMC10058706; doi:10.3390/jcm12062086)
Supplement: Supplementary file 1 [file jcm-12-02086-s001.zip]

Archive with 8 entries (8 files):
- S1-Delphi_AGREE Reporting Checklist.pdf
- S2-Pre Delphi_IVOS Criteria.pdf
- S3-Delphi_Pilot1st Round_Questionnairev2.pdf
- S4-Delphi _2nd Round_Questionnaire.pdf
- S5-Delphi_Workshop_Pre-workshop Questionnaire.pdf
- S6-Delphi_All Steps_Criteria Outcomes .pdf
- S7-Delphi Step Four_Workshop_IVOS Decision AidSv2.pdf
- S8-Delphi_All Steps_Participants.xlsx
