# Supplementary material for: Development of National Antimicrobial Intravenous-to-Oral Switch Criteria and Decision Aid
Source: J Clin Med. 2023 Mar 7;12(6):2086. doi: 10.3390/jcm12062086 (PMC10058706; doi:10.3390/jcm12062086)
Supplement: Supplementary file 1 [file jcm-12-02086-s001.zip › S8-Delphi_All Steps_Participants.xlsx]

## Sheet: Sheet1
Number	Profession	Country	Region
1	Pharmacist	National
2	Pharmacist	National
3	Pharmacist	National
4	General Pharmacist	England	South West
5	General Pharmacist	England	London
6	Healthcare Scientist	England	National
7	Microbiologist/ID Physician	England	North East and Yorkshire
8	General Pharmacist	England	National
9	Microbiologist/ID Physician	England	North East and Yorkshire
10	General Pharmacist	England	London
11	Specialist AM/ID Pharmacist	England	South West
12	Specialist AM/ID Pharmacist	Northern Ireland	Not applicable
13	Specialist AM/ID Pharmacist	England	North East and Yorkshire
14	Specialist AM/ID Pharmacist	England	London
15	General Pharmacist	England	London
16	General Pharmacist	England	Midlands
17	Microbiologist/ID Physician	England	National
18	Specialist AM/ID Pharmacist	England	Midlands
19	Microbiologist/ID Physician	England	East of England
20	AM/ID Nurse	England	Midlands
21	General Pharmacist	England	South East
22	General Nurse	England	Midlands
23	AM/ID Nurse	England	Midlands
24	General Physician	England	South West
25	Surgeon	England	Midlands
26	Specialist AM/ID Pharmacist	England	London
27	Microbiologist/ID Physician	England	National
28	Pharmacist (Antimicrobial or Infection Specialist)	Wales
29	Pharmacist (Antimicrobial or Infection Specialist)	England	North East and Yorkshire
30	Pharmacist (Antimicrobial or Infection Specialist)	England	North East and Yorkshire
31	Pharmacist (Antimicrobial or Infection Specialist)	England	North East and Yorkshire
32	Allied Health Professional	England	Midlands
33	Pharmacist (Antimicrobial or Infection Specialist)	Wales
34	Pharmacist (Antimicrobial or Infection Specialist)	Northern Ireland
35	Pharmacist (Antimicrobial or Infection Specialist)	England	London
36	Pharmacist (Antimicrobial or Infection Specialist)	Northern Ireland
37	Pharmacist (Antimicrobial or Infection Specialist)	England	East of England
38	Pharmacist (Antimicrobial or Infection Specialist)	England	North East and Yorkshire
39	Specialist Pharmacy Technician - antimicrobials	England	North East and Yorkshire
40	Pharmacist (Antimicrobial or Infection Specialist)	England	Midlands
41	General Physician	England	Midlands
42	Pharmacist (Antimicrobial or Infection Specialist)	England	London
43	Pharmacist (Antimicrobial or Infection Specialist)	England	Midlands
44	Pharmacist (Antimicrobial or Infection Specialist)	England	Midlands
45	Pharmacist (Antimicrobial or Infection Specialist)	England	Midlands
46	Pharmacist (Antimicrobial or Infection Specialist)	England	Midlands
47	Pharmacist (Antimicrobial or Infection Specialist)	England	London
48	Pharmacist (Antimicrobial or Infection Specialist)	England	South West
49	Specialist Doctor - community hospital	England	South West
50	General Physician	England	Midlands
51	Pharmacist (Antimicrobial or Infection Specialist)	England	South West
52	Pharmacist (Antimicrobial or Infection Specialist)	England	South West
53	Pharmacist (Antimicrobial or Infection Specialist)	England	South West
54	Pharmacist (Antimicrobial or Infection Specialist)	England	Midlands
55	partially retired spine surgeon; Medical Examiner; advisor on spine matters to OPAT group	England	Midlands
56	Pharmacist (Antimicrobial or Infection Specialist)	England	Midlands
57	Medical Microbiologist/Infection Diseases Doctor	England	South West
58	Medical Microbiologist/Infection Diseases Doctor	England	North East and Yorkshire
59	General Physician	England	Midlands
60	General Physician	England	Midlands
61	Pharmacist (Antimicrobial or Infection Specialist)	England	Midlands
62	Pharmacist (Antimicrobial or Infection Specialist)	England	Midlands
63	General Physician	England	South West
64	Nurse (Antimicrobial Stewardship)	England	East of England
65	Pharmacist (Antimicrobial or Infection Specialist)	England	Midlands
66	Medical Microbiologist/Infection Diseases Doctor	England	London
67	Medical Microbiologist/Infection Diseases Doctor	England	South East
68	Pharmacist (Antimicrobial or Infection Specialist)	England	East of England
69	General Physician	England	South West
70	Pharmacist (Antimicrobial or Infection Specialist)	England	London
71	Medical Microbiologist/Infection Diseases Doctor	England	East of England
72	Pharmacist (Antimicrobial or Infection Specialist)	England	Midlands
73	Medical Microbiologist/Infection Diseases Doctor	England	London
74	Medical Microbiologist/Infection Diseases Doctor	England	East of England
75	Medical Microbiologist/Infection Diseases Doctor	England	London
76	General Physician	England	Midlands
77	Medical Microbiologist/Infection Diseases Doctor	England	South East
78	Medical Microbiologist/Infection Diseases Doctor	England	London
79	General Physician	England	Midlands
80	Pharmacist (Antimicrobial or Infection Specialist)	England	East of England
81	Pharmacist (Antimicrobial or Infection Specialist)	England	South East
82	General Physician	England	South East
83	Pharmacist (General or non-Infection Specialist)	England	Midlands
84	General Physician	England	South East
85	General Physician	Wales
86	General Physician	England	South East
87	Nurse (Antimicrobial Stewardship)	England	North East and Yorkshire
88	Pharmacist (Antimicrobial or Infection Specialist)	England	Midlands
89	Resident doctor	England	London
90	General Physician	England	South East
91	Pharmacist (Antimicrobial or Infection Specialist)	England	South East
92	Nurse (Antimicrobial Stewardship)	England	East of England
93	General Physician	England	South West
94	Medical Microbiologist/Infection Diseases Doctor	England	Midlands
95	Nurse/Midwife (General or non-Infection Specialist)	England	Midlands
96	Medical Microbiologist/Infection Diseases Doctor	England	Midlands
97	General Physician	England	Midlands
98	General Physician	England	South East
99	Nurse/Midwife (General or non-Infection Specialist)	England	Midlands
100	Nurse/Midwife (General or non-Infection Specialist)	England	South East
101	Nurse/Midwife (General or non-Infection Specialist)	England	National
102	Nurse (Antimicrobial Stewardship)	England	South West
103	Pharmacist (Antimicrobial or Infection Specialist)	England	Midlands
104	General Physician	England	South East
105	Medical Microbiologist/Infection Diseases Doctor	Scotland
106	Pharmacist (General or non-Infection Specialist)	England	Midlands
107	Pharmacist (Antimicrobial or Infection Specialist)	England	Midlands
108	Pharmacist (Antimicrobial or Infection Specialist)	England	Midlands
109	Medical Microbiologist/Infection Diseases Doctor	Scotland
110	Junior Doctor	England	East of England
111	Haematologist consultant	England	Midlands
112	Nurse (Antimicrobial Stewardship)	Scotland
113	Pharmacist (General or non-Infection Specialist)	England	South East
114	Medical Microbiologist/Infection Diseases Doctor	Scotland
115	Nurse/Midwife (General or non-Infection Specialist)	Scotland
116	Nurse (Antimicrobial Stewardship)	Scotland
117	Medical Microbiologist/Infection Diseases Doctor	Scotland
118	Pharmacist (General or non-Infection Specialist)	Scotland
119	Pharmacist (Antimicrobial or Infection Specialist)	England	East of England
120	Pharmacist (General or non-Infection Specialist)	England	Midlands
121	Medical Microbiologist/Infection Diseases Doctor	England	North East and Yorkshire
122	Pharmacist (Antimicrobial or Infection Specialist)	England	North West
123	Nurse (Antimicrobial Stewardship)	Scotland
124	Medical Microbiologist/Infection Diseases Doctor	England	North East and Yorkshire
125	Pharmacist (General or non-Infection Specialist)	Scotland
126	Physician associate	Scotland
127	General Physician	England	South East
128	Pharmacist (General or non-Infection Specialist)	Scotland
129	Medical Microbiologist/Infection Diseases Doctor	England	Midlands
130	Foundation doctor	England	East of England
131	Medical Microbiologist/Infection Diseases Doctor	England	Midlands
132	Pharmacist (Antimicrobial or Infection Specialist)	England	North West
133	Pharmacist (Antimicrobial or Infection Specialist)	England	North West
134	Medical Microbiologist/Infection Diseases Doctor	Northern Ireland
135	Pharmacist (Antimicrobial or Infection Specialist)	Northern Ireland
136	Medical Microbiologist/Infection Diseases Doctor	England	North West
137	Pharmacist (General or non-Infection Specialist)	England	South East
138	Pharmacist (Antimicrobial or Infection Specialist)	England	South West
139	General Physician	England	Midlands
140	Pharmacist (Antimicrobial or Infection Specialist)	Northern Ireland
141	Pharmacist (Antimicrobial or Infection Specialist)	England	North West
142	General Physician	England	East of England
143	Pharmacist (Antimicrobial or Infection Specialist)	England	North West
144	Healthcare Scientist	England	North West
145	Pharmacist (Antimicrobial or Infection Specialist)	England	North West
146	Pharmacist (Antimicrobial or Infection Specialist)	England	Midlands
147	Pharmacist (Antimicrobial or Infection Specialist)	England	North West
148	Nurse (Infection Prevention Control)	England	North West
149	ACP	England	Midlands
150	Pharmacist (Antimicrobial or Infection Specialist)	England	North West
151	Pharmacist	Wales
152	Pharmacist	National
153	Medical Microbiologist/Infection Diseases Doctor	National
154	Medical Microbiologist/Infection Diseases Doctor	England	North West
155	Pharmacist (Antimicrobial or Infection Specialist)	Wales
156	Behavioural Scientist	National
157	Medical Microbiologist/Infection Diseases Doctor	Wales
158	Nurse (Antimicrobial Stewardship)	England	Midlands
159	Pharmacist (Antimicrobial or Infection Specialist)	England	North West
160	Pharmacist (Antimicrobial or Infection Specialist)	England	North East and Yorkshire
161	Pharmacist	England	Midlands
162	Pharmacist (Antimicrobial or Infection Specialist)	England	London
163	Pharmacist	England	North West
